# Supplementary material for: The Impact of Chemical Modifications on the Interferon-Inducing and Antiproliferative Activity of Short Double-Stranded Immunostimulating RNA
Source: Molecules. 2024 Jul 7;29(13):3225. doi: 10.3390/molecules29133225 (PMC11243415; doi:10.3390/molecules29133225)
Supplement: Supplementary file 1 [file molecules-29-03225-s001.zip]

Archive with 1 entries (1 files):
- molecules-3056943-supplementary.pdf
